# Supplementary material for: Growth Performance Can Be Increased Under High Nitrate and High Salt Stress Through Enhanced Nitrate Reductase Activity in Arabidopsis Anthocyanin Over-Producing Mutant Plants
Source: Front Plant Sci. 2021 Jul 1;12:644455. doi: 10.3389/fpls.2021.644455 (PMC8280297; doi:10.3389/fpls.2021.644455)
Supplement: Supplementary Table 1 — List of primers designed for qRT-PCR. [file Table_1.XLSX]

## Sheet: Sheet1
Supplementary Table. S1. List of primers designed for qRT-PCR
Gene	Forward primer	Reverse primer
Actin2	TGTGGATCTCCAAGGCCGAGTA	CCCCAGCTTTTTAAGCCTTTGATC
LBD37	ATGAGCTGCAATGGTTGCCG	CCCCAGCTTTTTAAGCCTTTGATC
LBD38	ATGAGTTGCAATGGTTGTCGAG	AGCGAAGAGATTGAGCA
LBD39	ATGAGTTGCAATGGATGTAGAGTTC	AACAAAAAGGTTCAATAACTTTTTC
NRT1.1	AACAAACACCCCCAAAAACTGCA	CCTTGGAAGTCCCAAGCATC
NRT2.1	AAAGACAAATTCGGAAAGATTCTG	AAGTACTCGGCGATAACATTATCA
NIA1	GAAACTAGCAATGCTCGCCG	ATCCTCGGTTCTGTTGCGT
NIA2	CATTTCCTTTGCGCCACCA	AGCTCGAAGTAGCCACCAC
CHI	GAATCTATCCCGTTCTTCCGTGAA	GGCAGTTTCATTGTCACCTTGATAA
PAP1	CCGCAAATGACGTCAAGAATTACTG	GGAATGGGCGTAATGTCTCTCTTTT
MYBL2	GGGAAGATTGCCAGGACGAA	TGGTTGGGTCGATTCCCATT
RD29A	TGATCGATGCACCAGGCGTAAC	CCCTGGTGGAATAATTTCCTCCG
RD22	ACTTGGTAAATATCACGTCAGGGCT	CTGAGGTGTTCTTGTGGCATACC
KIN2	ACCAACAAGAATGCCTTCCA	ACTGCCGCATCCGATATACT
COR15B	AAAGCAGAGTGGTGTTGGTACCGT	TCATCGAGGATGTTGCCGTCACTT
DREB2A	AAGGTAAAGGAGGACCAGAG	ACACAACCAGGATGCTCAAC
